# Supplementary material for: Dietary Intervention with Cottonseed and Olive Oil Differentially Affect the Circulating Lipidome and Immunoregulatory Compounds—A Randomized Clinical Trial
Source: Metabolites. 2025 Sep 8;15(9):599. doi: 10.3390/metabo15090599 (PMC12472154; doi:10.3390/metabo15090599)
Supplement: Supplementary file 1 [file metabolites-15-00599-s001.zip]

Archive with 2 entries (2 files):
- 20250805_metabolites-3783079_Supplementary_Revisions_final.pdf
- CSO_Supplemental_Excel.xlsx
