# Supplementary material for: Dietary Intervention with Cottonseed and Olive Oil Differentially Affect the Circulating Lipidome and Immunoregulatory Compounds—A Randomized Clinical Trial
Source: Metabolites. 2025 Sep 8;15(9):599. doi: 10.3390/metabo15090599 (PMC12472154; doi:10.3390/metabo15090599)
Supplement: Supplementary file 1 [file metabolites-15-00599-s001.zip › CSO_Supplemental_Excel.xlsx]

## Sheet: PRE
Pre_Post	Subject	Age	KCAL	Totalprotein_g	TFAT_g	TotalSFA_g	MFAT_g	PFAT_g	CARB_g	FIBE_g	BCAR_mcg	ACAR_mcg	ATOC_mg	S160_g	S180_g	M181_g	P182_g	P183_g	ARA_Eicosatetraenoic_g	Docosahexaenoic_g	Total_transfattyacids_g
Pre	1	26	2033.74	104.98	75.34	21.12	29.88	18.14	246.64	28.56	2233.55	159.86	31.15	11.6	4.65	27.61	15.99	1.86	0.01	0.02	2.67
Pre	2	39	1489.66	75.3	48.17	16.79	16.67	9.7	200.49	21.98	3854.11	628	6.96	8.78	3.68	15.43	8.52	0.91	0.03	0.05	2.54
Pre	3	25	1557.73	45.52	52.55	14.81	18.47	14.48	223.42	12.84	3112.66	326.96	9.4	8.19	3.72	17.54	12.9	1.29	0.02	0.05	5.82
Pre	7	21	1877.05	80.72	82.97	33.3	28.78	12.73	202.84	13.28	621.69	49.44	9.66	16.12	7.75	26.54	11.22	1.1	0	0.02	2.88
Pre	11	21	1721.78	64.45	70.76	23.37	25.94	15.55	198.31	15.44	3022.45	391.14	8.25	12.67	5.75	24.06	13.8	1.42	0.01	0.02	3.74
Pre	12	22	1397.5	66.52	73.17	24.94	26.07	14.38	110.98	13.98	1782.48	206.62	7.2	13.37	5.35	23.88	12	1.43	0.15	0.3	2.46
Pre	13	55	1655.65	76.84	63.18	23.73	22.56	11.27	180.28	12.83	1260.11	179.6	7.55	12.43	5.85	20.71	9.87	1.03	0.02	0.05	2.45
Pre	14	27	1244.36	37.63	47.61	16.13	17.47	10.21	157.3	14.01	2338.99	193.01	6.49	8.64	3.58	16.2	8.94	1.02	0	0.02	2.2
Pre	15	52	1894.44	77.71	89.36	27.51	32.87	22.48	204.97	17.91	1960.67	356.23	13.22	14.23	6.48	31.28	19.51	2.7	0.01	0.04	2.44
Pre	16	36	898.6	38.41	40.32	18.24	12.82	5.41	97.86	5.56	366.75	33.35	3.38	8.77	3.92	12.15	4.41	0.78	0	0.01	1.38
Pre	17	23	1686.66	94.6	77.99	29.08	26.28	14.87	144.3	12.84	1954.29	182.33	12.18	15.21	6.66	23.78	12.57	1.49	0.03	0.08	3.04
Pre	18	25	3351.38	146.8	138.91	49.36	51.09	26.05	353.35	26.51	3552.85	729.37	17.01	26.47	11.34	46.87	22.72	2.31	0.09	0.2	6.96
Pre	19	22	2472.7	133.08	95.7	30.74	35.93	20.17	268.09	21.87	2637.13	308.95	24.16	16.99	7.31	33.12	17.69	1.71	0.03	0.12	3.76
Pre	20	24	962.94	43.77	42.86	13.95	16.05	9.41	99.01	11.49	4385.46	390.78	7.47	7.75	3.12	14.83	8.17	0.9	0.02	0.06	1.8
Pre	21	25	2563.9	120.73	110.56	40.48	39.1	20.94	279.39	18.91	9858.37	685.41	12.79	21.25	9.28	36.79	17.92	2.41	0.01	0.07	4.31
Pre	22	39	1601.22	61.84	65.77	19.21	23.92	17.1	182.11	20.31	4532.13	542.17	10.46	10.48	4.41	22.34	15.07	1.55	0.06	0.12	3.4
Pre	23	24	1844.5	67.87	74.14	19.94	28.06	20.35	213.63	19.74	1513.61	113.94	10.74	10.95	4.52	26.42	18.24	1.77	0.03	0.06	4.27
Pre	24	52	1169.23	45.04	51.56	19.08	19.45	9.03	119.34	12.79	2289.19	664.96	8.49	9.74	3.97	18.05	7.82	1.02	0.02	0.05	1.93
Pre	26	28	763.46	32.99	27.64	9.18	9.84	6.47	94.68	7.04	413.18	35.1	3.3	4.91	2.22	9.31	5.81	0.55	0	0.01	1.68
Pre	27	50	1477.49	87.01	51.59	16.66	21.35	8.7	173.65	21.65	6449.53	1582.67	8.47	9.6	3.7	19.5	6.97	0.88	0.15	0.31	2.19
Pre	28	53	1727.21	99.13	92.65	32.79	34.06	17	124.56	16.32	982.01	37.85	31.83	17.19	7.21	31.43	14.68	1.48	0.08	0.17	2.52
Pre	31	24	2119.78	139.81	84.58	29.48	31.34	14.67	204.19	18.15	3154.5	99.92	21.99	15.56	7.03	28.48	12.44	1.33	0.02	0.06	3.3
Pre	32	22	1260.08	60.63	49.08	17.17	19.06	8.22	143.43	10.09	3033.48	227.42	5.36	9.18	4.08	17.42	7.12	0.8	0	0.01	2.49
Pre	33	31	753.16	21.31	22.83	5.87	8.7	6.23	122.69	17.75	3877.18	267.69	5.28	3.35	1.28	8.21	5.15	0.99	0	0	1.4
Pre	35	24	2705.54	109.56	119.88	38.59	45.19	25.52	308.65	28.8	3925.93	273.58	25.3	20.59	9.15	42.26	22.66	2.14	0.08	0.16	7.06
Pre	36	55	1645.32	41.39	56.51	20.56	19.6	11.91	250.3	20.53	3843.54	197.78	11.42	8.53	3	18.34	10.48	1.26	0	0.01	0.81
Pre	37	26	1981.75	64.34	82.33	29.34	31.13	15.95	247.85	21.2	2259.9	510.92	13.66	14.59	6.13	29.14	14.06	1.44	0.06	0.1	2.74
Pre	39	22	1189.31	39.23	51.91	18.84	17.08	11.41	146.78	12.52	1657.68	473.52	8.96	9.68	4.05	16.19	10.16	1.04	0	0.01	2.23
Pre	40	24	2644.96	141.24	123.59	46	44.91	22.91	233.84	27.84	6894.41	648.54	21.2	23.21	9.41	40.67	20.46	1.81	0.01	0.02	4.26
Pre	41	31	1668.63	96.05	73.95	25.89	27.6	13.61	150.63	13.01	10170.1	49.14	10.8	13.97	6.44	24.99	12.03	1.12	0	0.04	3.68
Pre	42	25	2805.5	86.93	106.87	36.49	38.08	24.94	395.28	28.24	888.8	176.76	19.39	18.65	9.21	36.24	22.68	1.92	0	0.03	4.96
Pre	43	26	1157.96	51.89	42.88	14.61	14.83	9.67	127.52	15.25	5229.86	387.04	9.6	7.64	3.26	13.64	8.37	1.02	0.03	0.05	1.42
Pre	44	26	1518.99	60.73	59.56	17.62	23.06	14.1	186.14	14.35	3063.24	180.51	8.42	9.8	4.02	21.63	12.45	1.35	0.02	0.05	3.18
Pre	45	22	774.52	40.03	31.67	10.71	11.3	6.34	84.03	6.93	428.3	35.43	9.06	5.54	2.59	10.23	5.53	0.55	0.02	0.04	1.46
Pre	46	32	2751.94	97.43	125.53	40.87	47.19	27.72	295.05	32.6	5939.21	675.06	20.7	21.57	8.93	43.68	24.25	2.63	0.09	0.21	3.47
Pre	47	43	1713.79	112.53	63.27	21.01	21.83	14.2	176.13	20.23	3723.69	690.25	12.67	10.88	5.06	20.01	12.51	1.32	0.01	0.04	3.05
Pre	48	22	3726.54	152.85	161.44	56.05	59.6	32.14	391.1	25.49	1596.52	148.11	20.14	29.49	13.26	55	28.62	2.39	0.02	0.06	8.51
Pre	49	49	2182.36	72.17	112.46	26.34	50.2	28.27	229.68	29.64	12349.2	1621.42	28.87	14.96	5.62	48.09	26.05	1.77	0.08	0.14	1.39
Pre	51	19	1018.63	60.19	33.38	8.03	12.87	9.76	129.9	18.33	6643.79	2502.8	5.62	4.75	1.88	12.14	8.56	0.96	0.02	0.06	1.63
Pre	53	18	1237.24	60.79	43.82	12.57	16	11.14	153.2	13.08	3838.52	579.76	9.02	6.97	2.95	14.77	8.9	1.68	0.1	0.17	1.97
Pre	54	21	2158.76	84.48	85.86	26.89	31.61	20.66	263.17	22.36	2165.34	672.5	15.34	14.39	6.15	29.89	18.43	1.81	0.01	0.04	2.85
Pre	55	36	2334.89	133	90.53	31.81	31.97	18.34	230.37	19.88	4207.72	423.02	12.77	17	7.9	28.53	15.86	1.64	0.12	0.23	3.71
Pre	56	54	896.2	26.8	44.76	14.59	15.17	11.81	99.22	9.84	456.79	35.01	6.95	7.37	3.29	14.27	10.25	1.47	0	0.01	1.68
Pre	59	23	1985.02	70.12	82.45	22.65	32.25	21.7	189.52	16.05	502.16	111.73	12.14	12.69	5.37	30.67	19.47	1.75	0.01	0.07	2
Pre	60	53	2966.54	153.24	113.02	28.87	48.11	27.53	371.08	55.21	9373.05	548.46	45.37	16.28	5.58	45.85	24.75	2.48	0.01	0.03	2.35
Pre	62	19	1323.59	56.78	41.42	12.31	16.1	9.11	185.6	11.55	7337.79	233.35	4.85	7.4	3.16	14.82	8.04	0.66	0.01	0.02	2.29
Pre	63	45	2754.03	110.75	159.6	31.2	79.23	39.09	239.73	39.61	4662.35	592.29	45.28	18.57	6.61	76.11	36.2	1.84	0.24	0.43	2.81

## Sheet: POST
Pre_Post	Subject	Age	KCAL	Totalprotein_g	TFAT_g	TotalSFA_g	MFAT_g	PFAT_g	CARB_g	FIBE_g	BCAR_mcg	ACAR_mcg	ATOC_mg	S160_g	S180_g	M181_g	P182_g	P183_g	ARA_Eicosatetraenoic_g	Docosahexaenoic_g	Total_transfattyacids_g
Post	1	26	2893.09	102.93	108.979	17.4	56.7751	14.7239	387.75	35.161	6882.3	660.5	16.39	16.2303	5.20692	54.4281	12.5819	1.62384	0.01	0.01	1.69
Post	2	39	1853.13	59.8	86.2812	6.23	18.5376	37.8601	212.95	23.881	3106.97	48	35.69	17.7494	2.83593	17.4212	37.0501	0.666602	0	0	0.87
Post	3	25	2594.29	46.52	112.95	16.94	59.6289	15.4005	358.42	22.531	5776.06	974.05	5.92	16.5677	5.63838	57.7925	13.7585	1.4668	0	0.01	2.96
Post	7	21	1790.02	42.31	104.911	15	25.3476	39.3002	169.84	14.851	1448.93	54.52	25.27	21.21	5.4752	23.5423	38.1202	0.791321	0	0.02	1.58
Post	11	21	2096.24	51.94	69.1302	10.5	34.3689	10.1995	321.05	18.613	5480.86	466.99	4.12	9.84065	3.60138	32.7225	9.00854	0.901496	0.02	0.04	1.61
Post	12	22	1233.75	12.3	77.1206	3.54	14.9788	35.9898	104.01	12.341	1531.22	21.76	22.94	16.2643	2.26832	14.235	35.3298	0.465941	0.01	0.02	0.51
Post	13	55	1525.61	27.77	59.5543	7.65	13.7846	22.7191	224.32	16.893	1960.27	108.31	13.57	12.0334	2.68268	12.7589	21.9891	0.518929	0	0.01	1.03
Post	14	28	1404.04	19.95	53.7464	6.17	12.1261	20.8668	205.54	18.363	3663.12	71.2	13.21	10.7947	2.26444	11.3602	20.3168	0.426473	0	0	0.96
Post	15	52	1436.36	27.16	63.7517	7.76	14.3485	24.8621	195.74	16.053	2475.66	64	14.59	12.7745	2.64588	13.1839	23.9921	0.706163	0.01	0.02	1.16
Post	16	36	1520.57	22.29	54.5942	7.99	28.9216	5.98264	244.34	17.533	2012.87	297.29	2.5	7.96583	2.53684	27.8746	5.37164	0.517808	0	0	0.79
Post	17	23	1697.48	49.54	71.475	10.44	19.4947	24.4518	220.03	21.223	3056.06	711.19	18.42	13.5857	3.32556	17.6285	23.3718	0.72657	0.01	0.03	1.48
Post	18	25	2817.14	90.8	87.1136	14.3	38.9658	18.594	410.46	31.813	6143.37	1185.37	8.38	12.1846	4.32801	36.8437	16.533	1.54559	0.01	0.02	3.29
Post	19	22	1445.01	28.61	58.1296	7.24	31.6132	7.06185	209.89	18.513	4081.14	416.84	5.65	8.09517	2.44593	30.3597	6.22085	0.590127	0	0.01	0.76
Post	20	24	3245.92	114.55	151.918	25.76	43.5703	53.9898	352.57	37.241	10266.3	586.03	35.44	28.5331	7.67133	40.5298	50.8898	2.15012	0.06	0.14	5.35
Post	21	26	2237.09	58.04	110.004	12.81	24.8446	46.0691	253.08	14.331	1313.55	101.21	24.77	21.9134	4.59268	23.5089	44.1991	1.50893	0.01	0.01	2.2
Post	22	39	1844.51	41.25	108.61	11.87	59.9292	15.9169	173.51	17.171	4145.83	705.32	5.55	14.7798	4.63442	58	14.1749	1.39592	0.05	0.1	1.74
Post	23	24	2910	64.18	131.148	23.98	67.0305	17.1558	369.75	29.311	2249.52	116.7	7.27	20.3282	7.06409	64.6715	15.1738	1.75584	0.03	0.05	2.86
Post	24	52	1439.2	28.98	81.0833	6.34	16.6139	35.5421	145.27	17.191	2724.55	668.99	23.49	17.2345	2.89376	15.5957	34.7521	0.592067	0	0	0.89
Post	26	28	1813.85	52.34	75.0443	11	19.1848	28.4949	242.09	20.203	1260.44	54.83	15.9	13.9898	3.57624	18.3413	27.5049	0.798369	0	0.01	3.22
Post	27	50	1947.72	59.32	77.2425	16.78	38.5647	8.59221	265.04	29.133	9926.39	2102.81	6.04	12.6236	4.53354	36.2712	7.25121	0.866941	0.08	0.14	1.73
Post	28	53	2220.51	105	93.3005	18.81	44.7767	15.0938	264.36	29.133	1576.32	25.59	28.25	13.4313	5.32579	42.7779	13.5628	1.2926	0.01	0.05	2.53
Post	31	24	2211.95	95.32	96.4237	21.28	28.1757	27.6307	254.39	23.473	2366.63	32.2	22.03	19.0298	5.65865	25.7409	26.2907	0.911187	0.01	0.04	1.65
Post	32	22	2237.72	55.07	127.234	18.3	68.7993	18.587	226	20.441	2279.42	255.47	7.09	17.9002	6.22963	66.1268	16.685	1.65962	0	0	2.82
Post	33	31	1333.51	17.21	54.2586	5.8	29.7323	6.63637	201.99	18.453	3885.4	248.85	3	7.26371	2.29274	28.6697	5.93537	0.634346	0	0	0.75
Post	35	24	2605.97	81.52	141.69	23.69	41.1349	50.0872	262.74	23.871	2209.97	304.64	32.55	26.6574	6.75749	38.9249	47.2772	2.405	0.04	0.07	4.48
Post	36	55	1480.96	20.26	84.5219	4.55	17.8649	38.5011	154.55	12.861	2603.03	159.14	30.12	17.0686	2.57686	16.8881	37.5911	0.706684	0	0.01	0.53
Post	37	26	1936.56	43.74	75.5657	14.44	19.0078	26.0756	269.32	21.193	3829.43	277.06	17.47	14.8111	3.83786	17.5777	24.9756	0.745031	0.03	0.06	1.71
Post	39	22	1334.39	20.02	86.7213	9.25	49.8258	9.79895	124.1	12.801	2323.9	152.43	3.35	12.0729	3.52314	48.4347	8.85695	0.830424	0	0.01	0.82
Post	40	24	2150.91	60.15	74.0541	11.88	36.0801	12.0539	313.84	29.643	4437.01	247.35	10.95	10.3581	3.38656	34.4563	10.8329	0.950287	0	0.01	1.51
Post	41	31	2231.82	101.1	114.471	12.77	27.5943	48.235	192.46	17.691	11671.1	390.08	28.73	21.8213	4.29651	25.9073	46.665	1.10926	0.02	0.03	3.58
Post	42	25	1767.23	50.13	62.3965	8.38	14.61	23.9764	266.91	24.243	1986.52	180.22	17.93	12.19	2.53916	13.899	23.2364	0.567753	0	0.01	1.25
Post	43	26	1472.26	24.5	93.8107	10.9	21.3741	37.7013	116.64	13.131	6568.78	578.89	26.65	19.8569	3.67581	19.9242	36.7213	0.717461	0.03	0.05	0.79
Post	44	26	1265.67	27.78	79.6599	4.2	48.931	8.40715	114.39	14.431	8193.74	52.85	4.72	10.1328	2.71734	47.5351	7.44515	0.826534	0.01	0.02	0.54
Post	45	22	1197.62	17.04	47.8765	3.36	10.03	20.1264	180.14	14.093	1107.2	18.63	16.48	9.42996	1.63916	9.419	19.7264	0.267753	0	0	0.61
Post	46	32	2089.62	48.51	81.8447	18.5	36.7438	12.8594	296.24	26.523	5138.09	635.51	10.28	12.7816	4.5281	34.9124	11.1184	1.4106	0.04	0.08	2.03
Post	47	44	2149.39	139.4	98.6713	11.02	54.1669	13.225	182.12	19.711	6660.15	387.54	4.83	13.5789	4.4751	51.913	11.703	1.12095	0	0.03	1.34
Post	48	22	2980.13	72.44	156.203	29.8	78.5981	24.0315	290.7	23.061	2062.35	43.25	11.1	23.3162	9.06167	74.9716	21.9895	1.52758	0.01	0.03	3.42
Post	49	49	2215.45	55.04	80.7243	13.8	38.623	13.6414	314.82	28.293	13610.8	3577.33	14.2	11.556	4.24186	36.8279	12.0704	1.18158	0.05	0.1	1.75
Post	51	19	1425.13	44.69	83.2561	3.87	17.0431	38.9831	131.36	17.281	2762.4	652.54	24.04	16.9594	2.44214	16.091	38.0831	0.678012	0	0.01	1.2
Post	53	19	1993.23	60.37	97.1557	8.19	55.2419	13.9894	226.08	24.691	5663.39	675.31	17.63	12.9404	3.66111	53.614	12.6174	1.15748	0.01	0.01	2.02
Post	54	21	2700.07	90.53	120.553	17.08	29.8437	47.4246	320.46	29.001	3371.79	567.96	35.67	23.176	5.39986	28.1868	45.3546	1.59173	0.01	0.02	2.53
Post	55	36	1992.53	65.05	84.4267	18.42	21.9906	26.7616	233.23	19.303	2794.3	549.49	15.89	16.8772	5.07698	19.9168	25.3816	1.06843	0.01	0.04	2.1
Post	56	55	1119.99	10.79	78.6521	4.7	48.368	8.1813	93.22	9.871	1787.35	289.22	1.56	10.1455	2.75937	47.1065	7.4693	0.674534	0	0.01	0.9
Post	59	24	2013.02	65.42	95.1295	20.67	44.7002	15.039	231.83	21.133	2025.56	68.24	8.41	15.0534	5.53272	42.8038	13.428	1.06681	0.03	0.09	1.95
Post	60	53	3141.79	128.35	114.101	19.07	55.9142	21.9936	428.94	55.393	7420.75	272.73	56.74	15.1612	4.6409	53.4521	19.6826	1.97628	0.01	0.04	2.14
Post	62	19	1791.31	61.9	68.0996	9.86	18.7824	23.9758	242.27	16.403	1610.09	199.79	14.84	13.0058	3.3516	17.4618	22.8558	0.690139	0.02	0.04	2.3
Post	63	45	2615.73	92.97	141.904	26.56	67.7046	24.5611	255.58	31.831	8190.93	731.97	25.01	22.1434	7.64668	64.6389	21.9591	2.00953	0.11	0.18	3.29

## Sheet: units and more info
Nutrients	KCAL	Totalprotein_g	TFAT_g	TotalSFA_g	MFAT_g	PFAT_g	CARB_g	FIBE_g	BCAR_mcg	ACAR_mcg	ATOC_mg	S160_g	S180_g	M181_g	P182_g	P183_g	ARA_Eicosatetraenoic_g	Docosahexaenoic_g	Total_transfattyacids_g
	Total kcal/day	Total protein/day	Total fat/day	Total SFA/day	MUFA/day	PUFA/day	Carbohydrates/day	Fiber/day	Beta-carotene/day	alpha-carotene/day	alpha-tocopherol.day	Palmitic acid/day	Stearic acid/day	Oleci acid/day	Linoleic /day	alpha-linolenic/day	arachidonic /day	DHA/day	transfatty acids/day
Units	Kcal/day	g/day	g/day	g/day	g/day	g/day	g/day	g/day	microgram/day	microgram/day	mg/day	g/day	g/day	g/day	g/day	g/day	g/day	g/day	g/day
		g = gram							mcg = microgram		mg = milligram
